# Supplementary material for: Progesterone promotes CXCl2-dependent vaginal neutrophil killing by activating cervical resident macrophage–neutrophil crosstalk
Source: JCI Insight. 2024 Oct 22;9(20):e177899. doi: 10.1172/jci.insight.177899 (PMC11529979; doi:10.1172/jci.insight.177899)
Supplement: Supporting data values [file jciinsight-9-177899-s300.xlsx]

## Sheet: Figure 1
FIGURE 1A
		PMN							C. alb
		Diestro	Proestro	Estro	Metaestro I	Metaestro II			Diestro	Proestro	Estro	Metaestro 1	Metaestro 2
		28692410	8992	25186	1885639	16466550			7200	16000	13600	1432	1200
		23353330	15138	126584	6889211	5772813			36	6800	22800	52	1500
		3106200	104687	616312	13290880	8868414			1200	28800	25200	2400	1000
		13781520	222026	41617	11592590	3019216			1600	24800	38400	1424	184
		6959479	108604	7999	1080592	12552220			8400	22000	38000	24000	1632
		14472430	203134	27053	850575	9475848			200	2120	11600	13600	52
		3615241	4632	2382369	3038302	3564081			1200	1220	45600	296	18200
		2942084	50930	51637	2420380	7171030			1600	26400	72800	19200	11680
		10842480	129489	5349	1392234	6990695			1000			11600	8900
		20629510	1851603	19702	10510880				164			8800	13200
			16157	193302								13200
			272518									6000
			39961									17200
FIGURE 1B
		PMN			C. alb			SP
		EE	EP		EE	EP		EE	EP
		635	837051		70	8		62.5243	29.1667
		0	1736773		60	4		60	26.6467
		620	2.56185e+06		100	11		55.7377	35.8722
		0	1903236		100	6			31.7585
		1062	1512502		24	10		59.3814
		1380	587163		36	4		51.4706	34.375
		1700	2886383		80	12		56.5432	32.3204
		3671	2237316			9		52.8536	37.1373
									27.2222			,
								57.1146
								70	0
								51	36.4888
								49.3392	32.4742
									34.0336
									19.1549
									22.3547
									24.4961
FIGURE 1C
		PMNs				C. alb
		Vh	E2	P4		Vh	E2	P4
		3021625	163478	2530048		3440	5160	0
		946182	110428	8148639		3200	6512	68
		3300340	170948	5435777		2880	9600	24
		2178322	319479	798923		5200	13440	176
		4738571	163220	3668138		12000	2080	44
		9824201	34699	1998589		5560	4000	1360
		259715	319875	4042687		6600	6800	200
		2752631	316710
		4410902	156593

## Sheet: Figure 2
FIGURE 2A
			YsM	ccr2	pat		From Supp Fig2C
		Estrus	63	30	7
		Metestrus	62	22	16
FIGURE 2B
			YdM	MdM-inf	MdM-pat		From Supp Fig2D
		Estrus	60	22	18
		Metestrus	55	19	26
		Estrus GN	61	32	8
		Metestrus GN	72	17	10
		Estrus CA	27	51	22
		Metestrus CA	48	22	30
FIGURE 2C
		PMNs						C. alb
		EE Ca	EE Ca CLOD		EP Ca	EP Ca CLOD		EE Ca	EE Ca CLOD		EP Ca	EP Ca CLOD
		5725307	1800102		4694016	5312114		327472	111720		64457	49829
		2274723	4789241		4982997	5819006		72068	33571		21600	33750
		72068	4674517		1150142	2108352		302780	352000		4700	128750
		1108	11172		33750	573663		113000	328000		12000	129000
		10278	33571		1032492	145392		256000	344000		6300	17800
					28750	123176		424000	100000		75200	210000
						84457		37200	40800		15700	31600
						420581		28800	122000		51000	188000
								69000			1730	238000
FIGURE 2D
		PMNs						C. alb
		E Ca	E Ca CLOD		P Ca	EP Ca CLOD		E Ca	EE Ca CLOD		P Ca	EP Ca CLOD
		139879	6864709		8297328	82754.7		16880	31600		0	90400
		235155	854927		6022013	3020125		7920	52000		68	133200
		238698	2686598		901206	1496019		4480	4800		24	148000
		223025	7372706		4217193	9374400		6560	14000		176	42800
		3053417	174612		3125208	3418827		5760	47200		44	72400
		1589875	516189		616237	2207395		4400	4000		1360	31600
		7372706	11590.3		270673	1284285		8960	30400		200	56800
			68220.9					5200	22000		15000	89600
			144623					14800	9200			78400
								1500	12400			67200
								38000	6800			70800
								32800	400			5200
								24800	34000			16800
								36000
								13200

## Sheet: Figure 3
FIGURE 3A
		Estrus Mock	Metestrus Mock		Estrus Gn	Metestrus Gn
		24	31		0	0
		9	49		0	4
		20	76		5	24
		17	73
					11	44
		40	10		51	0
		27	21		0	4
		5	24
		98	55		4	12
					0	47
		53	49		0
		64	53
		16	50		0	8.37339
		19	5		17	12.7046
					0	0
		24	31			0
		11	148		0	194.795
		63	163		4
		36	50		0	52.4346
						79.5102
		9	156		36.8166	83.0277
		12	65		22.5836
		8	87			63.5137
		28	90		15.0924	132.805
					4.26145	83.6698
		51	151		41.4311	141.706
		78	26		0
		80	44
			21
					16.5969
					52.1205
					128.987
					0
					40.0004
					18.8156
					27.0879
FIGURE 3B
		ESTRUS	METESTRUS
		7572	10050
		7474	14645
		6011	1903
		3585	15967
		3255	30378
		6760	25582
		15584	109533
		26076	14436
		19827	14324
		7382	28073
		9459
FIGURE 3C
		EE Ca	EP Ca
		12.798	0
		12.3482	27.414
		0	4.21191
		0	5.36625
		0	0
		0	0
		0	32.8314
		0
		6.55055	4.26457
		0	21.8719
		0	13.0237
		0	15.171
		0	67.7385
		0	73.8026
		0	38.9246
		0	177.226
			74.6122
		0
		0	176.012
			15.8312
FIGURE 3D
		Vehicle	Prolutex
		0	17.5662
		9.52104	7.55567
			7.64371
		4.99491
		28.8624	0
			0
		12.7105	112.492
		9.55338
			112.76
		4.19955	128.591
		11.9627	6.57999
		9.44037	29.4722
		15.3713	163.167
			30.7517
		0
		0	34.333
			84.7545
			90.7949
			84.6157
FIGURE 3E
		EP	EP CLOD
		138	7
		161	31
		31
			26
		66	43
		24
		110	10
		110	20
		66	34
		77	13
		100	71
		160	12
		22	31
		4	66
		27	24
		4	0
		5	0
		80	3
		150	3
		33
		104
		22
		13
		15
FIGURE 3F
		PMNs			C. alb
		Vh	anti-TNFa		Vh	anti-TNFa
		281727	774750		300	410000
		142483	1856332		5500	1680000
		237168	821235		4800	160000
		1066323	1237198		600	43000
		1652800	202109		80000	370000
		32281.2	73204.7		0	630000
		1362657	1549500		0	250000
		1033000	435397		0	45000
		1153116	549368		1800	900
		131314	258250		200	2500
		120517	126777		200	2400
		234378	131314		1600	11000
		73089.6			0	100

## Sheet: Figure 4
FIGURE 4A
		PMNs+Ca	PMNs+Ca+CXCL2		PMNs+SP	PMNs+SP+CXCL2		PMNs+TV	PMNs+TV+CXCL2
		1180	620		10.9499	7.68374		187500	87500
		1160	840		17.8571	6.13793		225000	145000
		1216	620		21.1111	11.4068		190000	165000
		2288	1376		16.9252	5.67901		240000	135000
		1872	1392		24.2057	8.85781			152500
		2000	1456		44.0042	4.48534
		2048	1392		63.9847	32.425
			480		7.36318	45.593
			730		9.1486	5.56222
						2.01692
						1.22963
						0.240269
						17.9438
FIGURE 4B
		Estrus Mock	Metestrus Mock		Estrus Gn	Metestrus Gn
		177.892	34.7255		159.218	5.46314
		39.1072	5.11444		4.93996	7.00025
		46.0601	287.049
					119.723	132.765
		42.1165	80		0	22.5093
		73.9273	353.007			717.344
					20.9999
		29.8915	1053.73		16.4339	69.1448
		93.7323	936.914		73.0862	244.94
			748.276			6.50809
		68.9449			127.129
		170.68	82.9931		146.269	20.9999
		357.264	97.5401			73.0862
					0
		29.0549	14.6266		0	559.997
		49.8455	456.521			496.612
		73.5249			0
					0	584.795
		56.643	649.227		36.0875	536.437
		15.0569	364.663
		120.912
		311.451
		338.863
		115.118
		90.4323
		32.5531
		258.266
		223.871
		34.0482
FIGURE 4C
		ESTRUS	METESTRUS
		1408.32	5623.82
		1415.92	7868.72
		1265.57	9945.82
		1674.31	5105.71
		1931.15	2004.31
		1333.31	7588.97
		6815.91	1952.4
		2846.22	952.38
FIGURE 4D
		EE	EP
		17.5375	9.59242
		0	12.72
		0
			25.5807
		0	70.8299
		5
		0	15.7839
			49.2037
		0	121.154
		0	42.42
		0	16.5874
		13
		0
FIGURE 4E
		Vehicle	Prolutex
		218.378	639.105
		613.7	606.148
			454.461
		574.134
		352.649	588.503
			451.541
		410.795
		574.411	394.876
			637.297
		361.783
		445.446	584.751
			557.484
		241.284
			630.393
			659.705
			358.9

## Sheet: Figure 5
FIGURE 5A
		EP Ca	EP Ca CLOD
		0	0
		5.57911	25.5414
		0
			0
		0	0
		30.7116	0
		21.3683
		15	0
		8	0
			0
		20
		16	0
			0
		57.4616	0
		20.1178
			0
			0
			0
			0
			5.99733
FIGURE 5B
		Vehicle	ANTI-TNFa
		259.959	0
		269.258	0
		275.087	0
		544.99	0
		56.9856	9.70163
		53.8805	0
		0	0
		0	0
		0	0
			0
		27.8821
		4.58857	1.96078
			0
		18.0896
		249.161	157.119
			65.7423
		162.124	0
		327.377	233.063
		299.19
			0
		251.746	5.51934
		244.633	0
FIGURE 5C
		PMNs			C. alb
		Vehicle	CXCL2		Vehicle	CXCL2
		239804	4624126		8100	100
		428585	2097966		94000	600
		1166290	4411518		15200	720
		2324250	1197341		10700	140
		2099665	2862886		13500	20
		1920384	1336444		14624	770
		634568	2569852		10254	400
FIGURE 5D
		C. alb			T. vag
		Vehicle	CXCL2		Vehicle	CXCL2
		2300	200		3775000	1900000
		1900	200		3325000	1000000
		1400	400		1725000	1775000
		700	800		1550000	700000
		1200	600		4425000	525000
		1400	400		1775000	675000
		1300	300		1725000	1900000
		1000	500		1195000	750000
					1060000	461428
						1066000

## Sheet: Supp Figure 1
Supp Fig 1B
		C. alb
		CA	PMNs EtOH +CA	PMNs E2 +CA	PMNs Pg +CA
		373	329	188	291
		377	134	113	123
		399	207	134	122
		243	116	138	107
		235	248	384	293
		358

## Sheet: Supp Figure 2
Supp Fig 2A
		Estrus Mock	Metest. Mock
		17	1279
		25	43
			59
		35
		703	7
		24	1155
		51	83
		60	53
		541
			67
		4	75
		13
			47
Supp Fig 2B
		Estrus Mock	Metestrus Mock		Estrus Ca	Metestrus Ca		Estrus Gn	Metestrus Gn
		361.23	438.9		867.989	311.274		1017.92	543.895
		374.899	689.777		802.933	54.5112		1062.16	353.491
		371.739	523.958		436.882	186.38		1188.89	560.146
		287.81	504.014		867.114	233.528		861.101
		775.851	206.942		607.37	389.616		425.743	1077.04
		597.772	689.324		786.1	882.908		727.956	1120.36
		583.407	578.408		484.051	329.628		591.816	593.737
		958.206	281.525		894.218	202.163		742.761	779.036
		889.172	769.486		365.374	356.101		608.926	1018.46
		610.505	682.941		408.665	380.217		714.018	577.188
		1066.82	817.075		291.293	690.516		562.27	485.149
		987.713			249.542			665.053	629.259
			683.038			440.809
			1091.7		238.358	691.724		665.281	805.62
			678.61		488.026	588.553		460.131	646.266
			490.205		536.478			1122.48	383.372
						711.833		812.737	467.234
						633.185
						247.028
						540.018
Supp Fig 2 C
		MdM-pat			MdM-inf			YsM
		Estrus Mock	Metestrus Mock		Estrus Mock	Metestrus Mock		Estrus Mock	Metestrus Mock
		2.86	3.88		10.67	3.77		8.33	5.24
		2.13	4.94		12.5	4.82		30.77	23.26
		2.41	3.77		5	5.96		34.29	32.2
		1.67	2.41		3.33	0		14.29	28.74
		3.88	8.61		9.39	0.66		58.75	57.92
		14.94	5.71		12.55			20.83	15.09
		11.11	12.5		16.67			7.84	21.69
		1	3					31.67	44.37
		1	16					43.62	26.79
		2						40.98	54.17
								22.22	30.92
Supp Fig D
		MdM-pat			C. alb			N. Gn
		Estrus Mock	Metestrus Mock		Estrus Ca	Metestrus Ca		Estrus Gn	Metestrus Gn
		38.3105	312		42	38		378	367
		17.538	28		90	80		331	136
		89.3575	212		27			341	101
		112.319	214		24	41		377	212
		64.7832	56		34	70		303	383
		228.563	141
						85		385	126
		49.1319	312		27	64		101	157
		68.6005	333		51			328	441
		184.933	143			49
					24	40		126	577
		113.882	218		24			375	220
		282.51	266		11	28		279	485
		49.418	159		8	88
					14			261	27.6763
		63.1757	71			84		172	310.081
		38.8663	135		49	9		306
		42.1975	102		70	22
					11			99.5813	54.427
		56.467	79		38			108.25	101.637
		180	43					245.69	60.9964
		119	27		28
					58			78.2354	271.927
		122	36		6			22.5836	283.412
		154	206		20
			209					120.74	64.5349
		162						144.889	79.5102
		18	122					96.6726	235.245
		37	215					38.5052
		215	60						86.6096
								242.39	218.179
			354					102.223
			198					89.3743
			237					34.8273
		MdM-inf
		Estrus Mock	Metestrus Mock		Estrus Ca	Metestrus Ca		Estrus Gn	Metestrus Gn
		72.2328	27.2433		409.286	769.552		151	0
		27.1047	40.5564		537.532	913.954		186	0
		28.7026	40.5459		403.805	1033.76		173	5
			189.166		391.783	1002.4		29	17
		200.537			495.366
		51.2987	502.042			0		287	26
		48.8796	119.144		1409.03	0		433	62
			305.747		1134.44	0		32	114
		19.5863			1277.18	4.93486			74
		15.2992	219.462		1466.64			38	87
		101.405	92.19			0		42
			148.934		19.6475	0		139	4
		90.8625	251.481		108.033	0			9
		33.5186			98.1366			39	16
			26.0713			241.633		31	0
		24.7948	15.6111		68.9642	246.136		51	59
		69.3657	42.4704		42.5069	403.385
		41.7788	71.3569		130.504	275.525		35	19
					162.685			976	6
		98.6523	0		198.784	560.101			13
		81.7055	0			558.169
						425.118		582
		382.538	255.498		1215.02	429.569		543	13
		356.369	176.859		934.307			673	195
			316.473		651.602	694.444			19
		782.488			915.639	450.282		202
		627.141	0			786.262		126	559
		594.332	0		838.056	815.164		120	399
			0		818.331				378
		760.501	0		935.426			95
		831.06	4.80534			201.253		126	78
					978.126	244.658		82	337
		474.383	531.748		1167.28	30.5279			501
		783.171	365.392		1259.12	143.069		72	260
		571.917	353.783		1228.51	120.482		905
								1242	83
		176.049	422.604		46.5827	90.4047			112
		158.409	444.655		23.5808	72.1005		0	395
		258.153	312.076		0	120.968		0	142
			228.956			103.152		54
					102.666	4.95157			184
			109.373		263.101				116
			94.3953		252.782	77.5016			174
			154.153		120.051	29.4388
			88.3158		131.757	152.495
						83.9909
		YsM
		Estrus Mock	Metestrus Mock		Estrus Ca 2h	Metestrus Ca 2h		Estrus Gn	Metestrus Gn
		345.901	221.375		36.6215	231.177		0	514.547
		216.867	97.1743		106.991	383.949		16.3809	195.096
		287.876	544.906		228.544	651.808		36.805	96.2536
			172.431			547.48		141.455
		215.262			4.04078				273.157
		328.052	713.946		12.2042	17.6274		623.56	56.002
		348.734	1170.31		125.247	87.2732		445.953	167.824
		326.188	1067.65						166.214
			916.428		163.233	308.847		340.705
		176.725			213.4	480.649		398.915	366.365
		234.413	376.235		115.091			467.125	203.861
		251.528	329.779		210.135	99.1845			177.264
		569.813	146.266			24.455		372.049	210.75
					164.108	192.149		55.7002
		430.012	324.947		211.359				103.083
		404.387	766.504		207.838	148.838		290.218	121.806
		400.547	774.079		212.059	152.875		270.523	306.042
		271.024	729.325			17.9414
					218.178			128.884	197.075
		171.618	207.66		326.929	1099.72		363.949	337.066
		349.04	244.914		34.2753	1332.63			337.01
		400.909	169.755			304.039		115.952
		398.116			197.032			208.083	177.369
		271.297			314.181	459.621		229.002	409.36
		244.149	581.187			196.024		206.186	72.0299
			356.773		207.073
		525.437	769.816		305.318	213.826		0	255.473
		538.151			72.4832	37.5883		0	387.211
		340.482	616.293		225.257	628.005		0	467.095
			584.884			1109.72		5.72731	247.307
		405.915	420.881		379.827
		474.798	339.474		218.989			22.493	643.474
		238.92	613.457		218.718	361.45		36.5109	629.997
		337.494			226.905	193.524		8.72768	423.173
			698.863		256.403	119.47		38.0984	245.054
		336.212	715.674			147.639
		266.531	893.347		238.547
		401.79	923.478		68.1238	614.502			718.736
		463.317			194.857	887.619			614.619
			361.852			998.53			704.225
		227.929	551.053		270.705				650.227
		285.815	433.233		197.611	1226
		443.116	411.946		184.187	1030.28
		404.948			211.3	1005.64
			64.2899		242.002	982.341
		224.515	68.8314
		244.358	57.1308		361.891
		185.527			218.728
		270.466	91.7127		13.9009
			125.21		0
		491.512	165.471
		389.547	118.084		430.279
		357.959			198.147
		229.566	15.204		748.699
		128.879	64.3453		1004.38
			58.8008		696.167
		245.379	10.5631
		203.397
		267.785	74.2647
		120.124	176.556
			197.629
		333.749	134.005
		534.835
		313.712	543.091
		310.781	583.26
			715.579
		472.526	301.596
		731.407
		893.509	39.9894
		52.0335	23.3614
			0

## Sheet: Supp Figure 3
Supp Fig 3A
		MdM-inf			MdM-pat
		Estrus	Metestrus		Estrus	Metestrus
		30.85	29.07		45.84	67.05
		54.88	58.41		40.85	34.9
		34.46	53.62		53.44	34.27
		46.63	38.68		37.74	45.08
		21.59	37.76		65.99	41.84
		62.62	37.77		28.27	50.85
		43.46	42.62		40.84	42.44
		49.18	56.93		48.24	37.79
		32.43	45.81		64.13	48.06
		32.15			60.03
		53.84			41.19
Supp Fig 3B
		MdM-inf			MdM-pat
		Cx3 low	Cx3 low-clod		Cx3 hi	Cx3 hi-clod
		2780	5433		969	524
		1952	4020		819	533
		4207	10792		1802	314
		1225	4002		880	443
		3292	12539		1535	780
		1728	4122		970	320
		2064			983
		2899	2844		1378	37
		4244	9095		1314	377
		2861	4254		865	55
		6403	5825		2041	355
		2845	9112		1227	124
		1561	7940		602	363
		1346			846
Supp Fig 3C
		EP Ca	EP Ca CLOD		EE Ca	EE Ca CLOD
		95.4085	400.146		319.28	94.6163
		190.912	556.717		228.721	139.443
		206.455	321.141		111.728	163.88
		324.722				44.3653
			1128.68		278.454
		123.956	232.883		269.414	171.121
		138.58	232.147		202.751	115.07
		102.847				29.8584
			92.836		179.16
		1123.53	734.53		664.163	505.462
		1105.56	513.518		621.15	390.234
						298.179
		1302.36	591.137		92.1545	382.908
		1166.06	1480.91		123.346
		1270.69	1559.62		79.6365	158.667
						106.153
		1352.98	1322.22		162.641	109.266
		1264.32	524.91		190.248	157.077
		1146.45			187.22
			490.93			319.879
		1172.51	572.916		1492.82	13.3275
		867.281			1771.55
					998.529	1162.14
					1285.88	1653.01
						1193.27
					1710.16
					1580.62	980.858
					1318.66	1346.2
					1423.03	1291.78
					946.889	609.117
					1139.64	771.768
					1028.13	618.474
					1114.4
						1546.32
						1368.57
						827.257
						977.711
Supp Fig 3D
		EP	EP CLOD		EE	EE CLOD
		284.545	58.3848		390.166	79.6034
		299.207	93.7119		312.365	126.435
		391.323			510.366	31.8761
					475.029
		211.839	95.6523			98.4035
		354.912	13.3163		180.354	20.9759
					152.678
		496.968			143.575	124.294
		95.6996	65.4689			226.935
			84.8806		90.6849
		80.863			107.203	115.27
		87.8127	88.4874		92.1652	17.8033
			60.0126
		29.7458			89.0542	21.8505
		62.9493	78.8542		31.2654	10.6326
			82.1942		78.1049	114.256
		74.5727			72.9752
		153.158
					264.614
		102.769			126.858
		253.634			422.476
					579.276
					414.675
					277.256
Supp Fig 3E
		EP Ca	EP Ca CLOD		EE Ca	EE Ca CLOD
		76.8371	215.862		37.3895	54.8269
		105.664	283.547		88.3366	58.9411
		118.95	382.337		116.115	146.486
		74.3384			7.81794	161.197
			118.994
		284.15	22.9608		14.5749	85.0249
		477.979	123.122		96.7847	962.315
		258.445			72.8459	659.065
		254.985	168.144		225.896	315.265
			89.9276
		32.7352	161.717		65.8657	120.604
		421.915	146.636		357.403	92.8323
		645.244			878.619	63.5728
		593.213	158.085			115.75
			130.737		308.646
		306.9	223.941		426.193	187.169
		333.884	127.051		258.708	407.428
		371.674			268.869	295.633
			184.164			380.257
		361.446	321.246		243.456
		599.74	771.998		163.17	120.143
			793.687		245.336	188.674
					268.299	74.7291
			542.984			275.84
			687.003		240.209
			796.495		397.04
			611.818		365.988
					160.299
			356.621
			443.499
			196.059
			229.876
			236.778
			188.949
Supp Fig 3F
		EP Ca	EP Ca CLOD		EE Ca	EE Ca CLOD
		32.5801	340.49		40.4169	163.862
		26.6739	421.739		89.4259	219.596
		16.5392	553.373		46.6088	205.1
			305.279		0	217.833
		0
		53.6888	380.758		257.306	429.716
		295.897	391.543		396.714	481.144
			306.766		405.439	183.274
		135.207	149.354
		50.1897			690.276	162.337
		68.7781			302.236	288.86
			1275.64		386.905	88.2558
		332.359	1283.94		337.914	245.446
		281.447	1142.45
		209.72			338.139	30.3493
		381.756	573.776		475.276	0
			1080.55		537.632	0
		193.06	474.639
		455.268			434.2	111.603
		202.759			819.597	395.89
		46.5065	296.545		573.12	254.832
			78.8019		279.99	174.799
		525.699	319.163		576.86	5.93356
		446.524	867.539		457.8	8.27092
		439.436	380.906		590.169
			1004.42		324.452	271.606
		768.24				19.3733
		1234.19	557.056		437.025	41.7387
		919.296	555.727		777.026
			180.931		646.058	1097.58
			1317.42		958.502	1426.81
		448.216				1005.52
		481.911	505.469
			434.594			440.228
			547.788			725.747
						980.141
						364.214

## Sheet: Supp Figure 4
Supp Fig 4B
		Estrus Mock	Metestrus Mock		Estrus Mock	Metestrus Mock
		106.839	58.4453		21.4462	0
		122.581	63.0955		20.4264	0
		69.3454	34.2785			0
		195.292			114.09	0
		55.9597	81.5224		63.2268	4.80534
			125.21
		38.285	165.471		153.617	76.5395
		215.353	118.084		84.4228	88.8792
		63.2457			157.21	197.95
		128.052	15.204		212.063	218.118
			49.4964		108.897	153
		114.841	39.2005			79.4376
		42.0462	10.5631
					107.814	288.148
		49.6394	69.8962		153.348	284.6
		25.5828	176.556		102.424	106.491
		40.2553	188.218
		3.86585	120.605		39.1221	54.6867
		10.8892			50.691	18.8791
			251.179		79.4317	46.2458
		82.7187	224.798			29.4386
		129.39
		91.1785	158.531
		9.17334	3.99894
		155.768	4.67229
		181.732	0
		172.125
		161.801
		250.788
		147.32
		164.568
		243.02
		223.836
		47
Supp Fig 4C
		PMNs+Ca
		Vehicle	1000 ng/ml	100 ng/ml	10 ng/ml
		211200	245520	205920	260000
		231000	256080	315480	324000
		384000	248160	205920	212000
		244000	245520	229680	180000
		288000	310000	268000
		260000	223080	172000
			228360	156000
			162360	216000
Supp Fig 4D
		Vehicle	CXCL2
		10176	11648
		6912	16000
		10240	7616
		11904	7872
Supp Fig 4E
		CX3-ccl2			ccr2-ccl2			ccr2-ccl2
		Estrus Mock	Metestrus Mock		Estrus Mock	Metestrus Mock		Estrus Gn	Metestrus Gn
		0	0		38.5241	6.81083		5.72731	53.4141
		0	0		4.24933	0		22.493	112.289
		0	0			11.5845			105.225
			0		10.8419	55.8899		36.5109	19.4922
		0			11.4811			8.72768
		0	0		0	45.1274			201.834
			0		0	28.5944		38.0984	358.075
		0			14.5374	42.3342		36.5888	4.42503
		0	0						15.1679
					0	88.7187		4.40327
		0	0		10.1995	20.4867		47.9119	87.1928
		0			0	33.0964			44.7609
		0	0		0			162.714	57.3635
					14.4864	11.1734		111.681
		0	0			0		158.378	43.8815
		0			58.4116	10.6176			65.3051
			8.12635		82.8432	52.3284			48.934
		0	0		14.3651				62.7921
		0	0			0
		0			0	0
			0		0
		0			14.8641	93.6824
		0			27.8526	67.3749
						47.471
		4.5708
		37.2978
		0
		0
Supp Fig 4F
		PMNs
		Vehicle	CXCL2
		4289938	3371712
		3099000	2695878
			4535809
		9297000	1882570
		18579240	1887361
		7614686	1350846
		1832582	22266320
			5814315
		8902316	191843
		82797.7	821235
Supp Fig4G
		PMNs				C. alb
		Vh	E2	P4		Vh	E2	P4
		359870	583255	128696		2640	7920	8
		26880	2708687	390673		80	4480	692
		792000	1745800	647632		6800	5760	308
		448000	142161	542211		320	17280	284
		8816724	243790	352565		76	8960	28
		1552771	249811	221514		396	5200	16
		1070537	241910			252	14800	32
		4107329				128		24
								144
